# Supplementary material for: Uterine Vulnerability to Environmental PM2.5: Chronic Wood Smoke Exposure Alters Morphogenesis Before First Pregnancy
Source: Int J Mol Sci. 2026 May 12;27(10):4289. doi: 10.3390/ijms27104289 (PMC13207024; doi:10.3390/ijms27104289)
Supplement: Supplementary file 1 [file ijms-27-04289-s001.zip]

Archive with 8 entries (8 files):
- Supplementary Document 1.pdf
- Supplementary Document 2.pdf
- Supplementary Document 3.pdf
- Supplementary Document 4.pdf
- Supplementary Document 5.pdf
- Supplementary Document 6.pdf
- Supplementary Document 7.pdf
- Supplementary Document 8.pdf
